# Supplementary material for: Joint Developmental Trajectories of Perinatal Depression and Anxiety and Their Predictors: A Longitudinal Study
Source: Healthcare (Basel). 2025 May 26;13(11):1251. doi: 10.3390/healthcare13111251 (PMC12154182; doi:10.3390/healthcare13111251)
Supplement: Supplementary file 1 [file healthcare-13-01251-s001.zip]

Archive with 1 entries (1 files):
- healthcare-3527434-supplementary.pdf
